# Supplementary material for: AI Applied to Cardiac Magnetic Resonance for Precision Medicine in Coronary Artery Disease: A Systematic Review
Source: J Cardiovasc Dev Dis. 2025 Sep 9;12(9):345. doi: 10.3390/jcdd12090345 (PMC12470487; doi:10.3390/jcdd12090345)
Supplement: Supplementary file 1 [file jcdd-12-00345-s001.zip]

Archive with 1 entries (1 files):
- jcdd-3777001-supplementary.pdf
